# Supplementary material for: Impact of Food-Based Weight Loss Interventions on Gut Microbiome in Individuals with Obesity: A Systematic Review
Source: Nutrients. 2022 May 6;14(9):1953. doi: 10.3390/nu14091953 (PMC9099876; doi:10.3390/nu14091953)
Supplement: Supplementary file 1 [file nutrients-14-01953-s001.zip]

Archive with 1 entries (1 files):
- nutrients-1669016-supplementary.pdf
